# Supplementary material for: Gut Microbiota Composition Modulates the Magnitude and Quality of Germinal Centers during Plasmodium Infections
Source: Cell Rep. Author manuscript; Available in PMC 2020 Dec 30. (PMC7772993; doi:10.1016/j.celrep.2020.108503)
Supplement: 2 [file NIHMS1657049-supplement-2.xlsx]

## Sheet: kruskal.all.results.VandJ.subse
Supplemental Table 2.
Gene	Naive.IgM.Pval	Naive.IgM.FDR	GCB.IgM.Pval	GCB.IgM.FDR	GCB.IgG.Pval	GCB.IgG.FDR
IGHV1-11	0.868126	1	0.0370407	0.88296	0.258974	0.850853
IGHV1-12	0.149541	0.866609	0.0781691	0.88296	1	1
IGHV1-13	NA	NA	0.135084	0.88296	0.0495102	0.690753
IGHV1-14	0.317311	0.866609	0.108043	0.88296	0.39275	0.891579
IGHV1-15	0.0546639	0.866609	0.748774	0.991234	0.630954	0.933007
IGHV1-16	NA	NA	0.317311	0.88296	0.317311	0.850853
IGHV1-18	0.0542411	0.866609	0.87278	1	0.149541	0.839266
IGHV1-19	0.618402	1	0.521839	0.941522	1	1
IGHV1-19-1	0.317311	0.866609	0.317311	0.88296	NA	NA
IGHV1-2	0.317311	0.866609	0.317311	0.88296	NA	NA
IGHV1-20	0.674219	1	0.0161224	0.88296	0.0542411	0.690753
IGHV1-21	NA	NA	NA	NA	0.317311	0.850853
IGHV1-21-1	0.317311	0.866609	0.400499	0.891579	0.317311	0.850853
IGHV1-22	0.297107	0.866609	0.748774	0.991234	0.87278	1
IGHV1-23	NA	NA	0.319137	0.88296	0.936075	1
IGHV1-25	0.317311	0.866609	0.328065	0.88296	0.0869826	0.839266
IGHV1-26	0.748774	1	0.630954	0.953289	0.42334	0.891579
IGHV1-27	0.674219	1	0.721	0.991234	0.475076	0.906696
IGHV1-28	NA	NA	NA	NA	0.317311	0.850853
IGHV1-31	0.592177	1	1	1	0.42007	0.891579
IGHV1-32	0.528336	1	0.317311	0.88296	0.139649	0.839266
IGHV1-34	0.317311	0.866609	0.200185	0.88296	0.109315	0.839266
IGHV1-36	0.703151	1	1	1	0.335822	0.850853
IGHV1-37	0.703151	1	0.669146	0.991234	0.674219	0.966149
IGHV1-39	0.42334	0.905296	0.42334	0.891579	0.87278	1
IGHV1-4	0.0869826	0.866609	0.148829	0.88296	0.42334	0.891579
IGHV1-42	0.506591	1	0.037373	0.88296	0.149541	0.839266
IGHV1-43	0.139649	0.866609	0.335822	0.88296	0.721	1
IGHV1-46	0.317311	0.866609	NA	NA	NA	NA
IGHV1-47	0.871889	1	0.630954	0.953289	0.200185	0.839266
IGHV1-49	0.721	1	0.289363	0.88296	0.936075	1
IGHV1-5	0.748774	1	0.42334	0.891579	0.748774	1
IGHV1-50	0.42334	0.905296	0.336668	0.88296	0.630954	0.933007
IGHV1-52	0.0781691	0.866609	0.262332	0.88296	1	1
IGHV1-53	0.521839	1	0.630954	0.953289	0.42334	0.891579
IGHV1-54	0.87278	1	0.470393	0.941522	0.87278	1
IGHV1-55	0.149541	0.866609	0.0781691	0.88296	0.149541	0.839266
IGHV1-56	0.902035	1	0.284005	0.88296	0.592177	0.933007
IGHV1-58	0.262332	0.866609	0.262332	0.88296	0.200185	0.839266
IGHV1-59	0.748774	1	0.748774	0.991234	0.87278	1
IGHV1-61	1	1	0.87278	1	0.87278	1
IGHV1-62-2	0.748774	1	0.149541	0.88296	0.521839	0.906696
IGHV1-62-3	0.400499	0.905296	0.135084	0.88296	0.868126	1
IGHV1-63	0.744419	1	0.521839	0.941522	0.521839	0.906696
IGHV1-64	0.0249747	0.866609	0.630954	0.953289	0.149541	0.839266
IGHV1-66	0.262332	0.866609	0.0104056	0.88296	0.262332	0.850853
IGHV1-67	0.630356	1	0.87278	1	0.630954	0.933007
IGHV1-69	1	1	0.87278	1	0.0546639	0.690753
IGHV1-7	0.592177	1	0.42334	0.891579	0.037373	0.690753
IGHV1-70	0.317311	0.866609	0.592177	0.953289	0.669146	0.966149
IGHV1-72	0.0546639	0.866609	0.109315	0.88296	0.42334	0.891579
IGHV1-74	0.262332	0.866609	0.748774	0.991234	0.87278	1
IGHV1-75	0.336668	0.866609	1	1	0.262332	0.850853
IGHV1-76	1	1	0.748774	0.991234	0.521839	0.906696
IGHV1-77	0.0608565	0.866609	0.748774	0.991234	0.521839	0.906696
IGHV1-78	0.748774	1	0.521839	0.941522	0.87278	1
IGHV1-79	0.317311	0.866609	0.931892	1	0.902035	1
IGHV1-80	0.037373	0.866609	0.42334	0.891579	0.87278	1
IGHV1-81	0.262332	0.866609	0.149541	0.88296	0.521839	0.906696
IGHV1-82	0.336668	0.866609	0.521839	0.941522	0.200185	0.839266
IGHV1-84	0.284005	0.866609	0.630954	0.953289	0.0360487	0.690753
IGHV1-85	0.87278	1	0.630954	0.953289	0.42334	0.891579
IGHV1-87	NA	NA	NA	NA	0.139649	0.839266
IGHV1-9	0.0249747	0.866609	0.87278	1	1	1
IGHV10-1	0.0249747	0.866609	0.336668	0.88296	0.200185	0.839266
IGHV10-3	0.262332	0.866609	0.336668	0.88296	0.109315	0.839266
IGHV11-1	0.0741623	0.866609	0.797648	1	0.153	0.839266
IGHV11-2	0.0781691	0.866609	1	1	0.336668	0.850853
IGHV12-2	0.139649	0.866609	0.317311	0.88296	0.317311	0.850853
IGHV12-3	0.797648	1	0.630954	0.953289	0.871889	1
IGHV13-2	0.521839	1	0.149541	0.88296	0.748774	1
IGHV14-1	0.521839	1	0.336668	0.88296	0.521839	0.906696
IGHV14-2	0.87278	1	0.630954	0.953289	0.87278	1
IGHV14-3	0.42334	0.905296	0.109315	0.88296	0.630954	0.933007
IGHV14-4	0.42334	0.905296	0.630954	0.953289	0.630954	0.933007
IGHV15-2	0.371961	0.905296	0.80684	1	0.87278	1
IGHV16-1	NA	NA	0.317311	0.88296	0.317311	0.850853
IGHV1S30	NA	NA	0.528336	0.941522	0.797648	1
IGHV1S44	NA	NA	NA	NA	0.317311	0.850853
IGHV1S5	NA	NA	NA	NA	0.317311	0.850853
IGHV2-2	0.87278	1	0.521839	0.941522	0.630954	0.933007
IGHV2-2-1	NA	NA	NA	NA	0.902035	1
IGHV2-2-2	NA	NA	0.391219	0.891579	0.592177	0.933007
IGHV2-3	0.333265	0.866609	1	1	0.335822	0.850853
IGHV2-4	0.317311	0.866609	0.294665	0.88296	0.305095	0.850853
IGHV2-5	0.797648	1	0.521839	0.941522	0.42334	0.891579
IGHV2-6	0.703151	1	0.87278	1	0.422527	0.891579
IGHV2-6-1	0.674219	1	0.42007	0.891579	0.624835	0.933007
IGHV2-7	NA	NA	0.317311	0.88296	NA	NA
IGHV2-9	0.748774	1	1	1	1	1
IGHV2-9-1	0.87278	1	0.037373	0.88296	0.87278	1
IGHV3-1	0.42334	0.905296	0.42334	0.891579	0.630356	0.933007
IGHV3-2	0.674219	1	1	1	0.744419	1
IGHV3-3	0.506591	1	0.0760866	0.88296	0.470393	0.906696
IGHV3-4	0.317311	0.866609	0.797648	1	0.669146	0.966149
IGHV3-5	0.294665	0.866609	0.506591	0.941522	1	1
IGHV3-6	0.630954	1	0.521839	0.941522	0.200185	0.839266
IGHV3-8	0.336668	0.866609	0.262332	0.88296	0.0546639	0.690753
IGHV4-1	0.336668	0.866609	0.42334	0.891579	0.521839	0.906696
IGHV4-2	0.415063	0.905296	0.262332	0.88296	0.87278	1
IGHV5-1	0.139649	0.866609	0.608102	0.953289	0.400499	0.891579
IGHV5-12	0.0781691	0.866609	1	1	1	1
IGHV5-12-4	NA	NA	0.391219	0.891579	0.902035	1
IGHV5-15	0.42007	0.905296	0.630954	0.953289	0.521839	0.906696
IGHV5-16	1	1	0.200185	0.88296	0.262332	0.850853
IGHV5-17	0.149541	0.866609	0.87278	1	0.0781691	0.839266
IGHV5-2	1	1	0.630954	0.953289	0.42334	0.891579
IGHV5-21	0.39275	0.905296	0.518902	0.941522	0.747059	1
IGHV5-4	0.87278	1	0.748774	0.991234	0.0546639	0.690753
IGHV5-6	0.262332	0.866609	0.748774	0.991234	0.630954	0.933007
IGHV5-6-5	NA	NA	0.317311	0.88296	NA	NA
IGHV5-9	0.109315	0.866609	0.42334	0.891579	1	1
IGHV5-9-1	1	1	0.149541	0.88296	0.630954	0.933007
IGHV6-3	1	1	0.630954	0.953289	0.521839	0.906696
IGHV6-4	0.317311	0.866609	0.317311	0.88296	NA	NA
IGHV6-5	0.294665	0.866609	0.514393	0.941522	0.73983	1
IGHV6-6	0.262332	0.866609	0.336668	0.88296	0.037373	0.690753
IGHV6-7	NA	NA	0.317311	0.88296	0.0222296	0.690753
IGHV7-1	0.422527	0.905296	0.87278	1	0.336668	0.850853
IGHV7-3	0.630954	1	0.109315	0.88296	0.200185	0.839266
IGHV7-4	0.135084	0.866609	0.748349	0.991234	0.192225	0.839266
IGHV8-11	0.317311	0.866609	0.902035	1	NA	NA
IGHV8-12	0.521839	1	0.42334	0.891579	0.521839	0.906696
IGHV8-2	0.317311	0.866609	NA	NA	0.317311	0.850853
IGHV8-4	1	1	0.0741623	0.88296	0.211326	0.839266
IGHV8-5	0.231502	0.866609	0.871889	1	0.936075	1
IGHV8-6	NA	NA	0.400499	0.891579	0.211326	0.839266
IGHV8-7	0.84889	1	0.109315	0.88296	0.0102718	0.690753
IGHV8-8	0.335822	0.866609	0.87278	1	0.109315	0.839266
IGHV8-8-1	NA	NA	NA	NA	0.317311	0.850853
IGHV8-9	NA	NA	NA	NA	0.317311	0.850853
IGHV9-1	0.521839	1	0.748774	0.991234	0.200185	0.839266
IGHV9-2	0.748774	1	0.748774	0.991234	0.037373	0.690753
IGHV9-3	0.748774	1	1	1	0.521839	0.906696
IGHV9-4	1	1	0.149541	0.88296	0.200185	0.839266
IGHJ1	0.200185	0.866609	0.336668	0.88296	0.630954	0.933007
IGHJ2	0.87278	1	0.336668	0.88296	0.149541	0.839266
IGHJ3	0.630954	1	0.149541	0.88296	0.521839	0.906696
IGHJ4	0.630954	1	0.262332	0.88296	0.630954	0.933007
